# Supplementary material for: Transient reduction of DNA methylation at the onset of meiosis in male mice
Source: Epigenetics Chromatin. 2018 Apr 4;11:15. doi: 10.1186/s13072-018-0186-0 (PMC5883305; doi:10.1186/s13072-018-0186-0)
Supplement: Supplementary file 4 — Additional file 4: Table S1. Bisulfite sequencing, alignment and read de-duplication results summary. [file 13072_2018_186_MOESM4_ESM.xlsx]

## Sheet: Sheet1
Supplemental Table S1. Bisulfite Sequencing, alignment and read de-duplication results summary
Sample ID	Sample Name	# Raw reads	# Failed to align reads	% overall read alignment	# Raw read pairs	# uniquely-aligned read pairs	% Uniquely aligned read pairs	# Non-uniquely aligned read pairs	# unique alignment pairs after de-duplication
VG1	WT Spg1	379522988	27006730	0.92884	189761494	145868488	0.769	16886276	48,702,388 (33.39% of total)
VG3	WT PL1	375506566	25605205	0.931812	187753283	149339442	0.795	12808636	43,558,443 (29.17% of total)
VG5	WT L1	330089994	30845183	0.906555	165044997	119772171	0.726	14427643	75,420,707 (62.97% of total)
VG7	WT Z1	370057222	25525453	0.931023	185028611	141091120	0.763	18412038	73,335,511 (51.98% of total)
VG911	WT P1	618226468	38328790	0.938002	309113234	243331265	0.787	27453179	50,181,630 (20.62% of total)
VG12	WT D1	384282478	31420662	0.918236	192141239	141691298	0.737	19029279	90,255,053 (63.70% of total)
VG2	WT Spg2	379530906	34345692	0.909505	189765453	138826170	0.732	16593591	60930595 (43.89% of total)
VG4	WT PL2	356090204	32699710	0.90817	178045102	131494787	0.739	13850605	69423704 (52.80% of total)
VG6	WT L2	367267278	34300532	0.906606	183633639	132880204	0.724	16452903	45238124 (34.04% of total)
VG8	WT Z2	392799910	34586506	0.911949	196399955	143329093	0.73	18484356	66470450 (46.38% of total)
VG10	WT P2	395721182	34193891	0.913591	197860591	144366629	0.73	19300071	64755494 (44.85% of total)
VG13	WT D2	407065942	34275171	0.915799	203532971	149180976	0.733	20076824	72023850 (48.28% of total)
*Two separately sequenced samples (Sample 911 and Sample 11) were combined for downstream processing, due to high duplication rate.
