# Supplementary material for: Transient reduction of DNA methylation at the onset of meiosis in male mice
Source: Epigenetics Chromatin. 2018 Apr 4;11:15. doi: 10.1186/s13072-018-0186-0 (PMC5883305; doi:10.1186/s13072-018-0186-0)
Supplement: Supplementary file 5 — Additional file 5: Table S2. The efficiency of bisulfite conversion based on unmethylated lambda DNA. [file 13072_2018_186_MOESM5_ESM.xlsx]

## Sheet: Sheet1
Supplemental Table S2. The efficiency of Bisulfite conversion based on unmethylated lambda DNA
Sample ID	Sample Name	# Uniquely aligned to λ	% Uniquely aligned to λ	# Methylated C (λ)	# Unmethylated C (λ)	% Conversion (λ) estimate
VG1	WT Spg1	1844690	1	242524	85694939	99.7178
VG3	WT PL1	1542003	0.8	170123	71247313	99.7618
VG5	WT L1	855832	0.5	109035	40005099	99.7282
VG7	WT Z1	841290	0.5	90946	38922409	99.7669
VG911	WT P1
VG12	WT D1	1020405	0.5	106050	48481721	99.7817
VG2	WT Spg2	1279974	0.7	147254	60794006	99.7584
VG4	WT PL2	1311948	0.7	155607	60542871	99.7436
VG6	WT L2	1257963	0.7	145393	58239729	99.751
VG8	WT Z2	966649	0.7	122230	44564449	99.7265
VG10	WT P2	612841	0.3	73503	27649807	99.7349
VG13	WT D2	1122430	0.6	118487	53014289	99.777
VG24	WT Sperm1	234603	0.3	37312	11187114	99.6676
VG25	WT Sperm2	193328	0.3	33556	9056208	99.6308
