# Supplementary material for: Transient reduction of DNA methylation at the onset of meiosis in male mice
Source: Epigenetics Chromatin. 2018 Apr 4;11:15. doi: 10.1186/s13072-018-0186-0 (PMC5883305; doi:10.1186/s13072-018-0186-0)
Supplement: Supplementary file 6 — Additional file 6: Table S3. Methylation evidence results for the uniquely aligned, de-duplicated and M-bias filtered reads. [file 13072_2018_186_MOESM6_ESM.xlsx]

## Sheet: Sheet1
Supplemental Table S3. Methylation evidence results for the uniquely-aligned, deduplicated and M-bias filtered reads.
Sample ID	Sample Name	# M-bias filtered CpGs	Total # of covered CpGs	% total CpGs covered*	Average coverage of mappable CpGs	% Average CpG methylation
VG1	WT Spg1	70741691	19255878	88.643	3.67377	0.810014
VG3	WT PL1	64944450	20210813	93.039	3.43604	0.667362
VG5	WT L1	116326298	20210813	93.039	5.75565	0.723296
VG7	WT Z1	110225074	20137088	92.6996	5.47373	0.76813
VG911	WT P1	69520427	18968431	87.3197	3.66506	0.822215
VG12	WT D1	144980758	20491322	94.3303	7.07523	0.813441
VG2	WT Spg2	92941328	19967351	91.9182	4.65466	0.788314
VG4	WT PL2	106119262	20033145	92.2211	5.29718	0.706614
VG6	WT L2	66466785	18952794	87.2478	3.50697	0.745984
VG8	WT Z2	97986908	19947972	91.829	4.91212	0.762391
VG10	WT P2	93713906	19696249	90.6702	4.75796	0.820909
VG13	WT D2	113948241	20271739	93.3194	5.62104	0.816668
VG24	WT Sperm1	46386701	17464524	80.3966	2.65605	0.823126
VG25	WT Sperm2	52583228	18011652	82.9153	2.9194	0.827938
* Percent total CpGs covered is based on 21,722,957 CpGs in mm9 genome
