# Supplementary material for: Transient reduction of DNA methylation at the onset of meiosis in male mice
Source: Epigenetics Chromatin. 2018 Apr 4;11:15. doi: 10.1186/s13072-018-0186-0 (PMC5883305; doi:10.1186/s13072-018-0186-0)
Supplement: Supplementary file 7 — Additional file 7: Table S4. Pearson correlation between biological replicates. [file 13072_2018_186_MOESM7_ESM.xlsx]

## Sheet: Sheet1
Supplemental Table S4. Pearson Correlation between biological replicates.
Pearson correlation (r)	Spg-1	PL-1	L-1	Z-1	P-1	D-1	Spz-1
Spg-2	0.982	na	na	na	na	na	na
PL-2	na	0.967	na	na	na	na	na
L-2	na	na	0.981	na	na	na	na
Z-2	na	na	na	0.988	na	na	na
P-2	na	na	na	na	0.984	na	na
D-2	na	na	na	na	na	0.995	na
Spz-2	na	na	na	na	na	na	0.981
