# Supplementary material for: Transient reduction of DNA methylation at the onset of meiosis in male mice
Source: Epigenetics Chromatin. 2018 Apr 4;11:15. doi: 10.1186/s13072-018-0186-0 (PMC5883305; doi:10.1186/s13072-018-0186-0)
Supplement: Supplementary file 8 — Additional file 8: Table S5. Coverage and methylation evidence for common CpGs (covered in common between samples of individual biological replicate groups). [file 13072_2018_186_MOESM8_ESM.xlsx]

## Sheet: Sheet1
Supplemental Table S5. Coverage and methylation evidence for common CpGs
(covered in common between samples of individual biological replicate groups).
Sample ID	Sample Name	Mean %CpG methylation, common (nonoverlapping 500 CpGs sliding windows)	Median %CpG methylation, common (nonoverlapping 500CpGs sliding windows)
AVG (VG1, VG2)	WT Spg	0.82771	0.84827
AVG (VG3, VG4)	WT PL	0.70979	0.72189
AVG (VG4, VG5)	WT L	0.76059	0.77411
AVG (VG6, VG7)	WT Z	0.79211	0.81008
AVG (VG6, VG7)	WT P	0.84371	0.86528
AVG (VG8, VG911)	WT D	0.85111	0.8727
AVG (VG24, VG25)	WT Spz	0.8527	0.8744
% of common CpGs covered across Biological Replicate 1 is 13882854 (64% of all CpGs in mm9 mouse genome)
% of common CpGs covered across Biological Replicate 2 is 15071422 (69% of all CpGs in mm9 mouse genome)
