# Supplementary material for: Transient reduction of DNA methylation at the onset of meiosis in male mice
Source: Epigenetics Chromatin. 2018 Apr 4;11:15. doi: 10.1186/s13072-018-0186-0 (PMC5883305; doi:10.1186/s13072-018-0186-0)
Supplement: Supplementary file 13 — Additional file 13: Table S6. Average DNA methylation results for different functional genomic elements. [file 13072_2018_186_MOESM13_ESM.xlsx]

## Sheet: Sheet1
Supplemental Table S6. Average DNA methylation results for different functional genomic elements.
Sample Name	EXON CpG methylation	INTRON CpG methylation	INTERGENIC CpG methylation	RMSK CpG methylation	PROMOTER CpG methylation	CGI CpG methylation
Spg	0.6324	0.9039	0.8581	0.8778	0.13933	0.003333
PL	0.5512	0.7633	0.7298	0.7525	0.11548	0.0025
L	0.6013	0.8346	0.771	0.7988	0.1275	0.0025
Z	0.6242	0.8744	0.815	0.8399	0.12833	0.0025
P	0.6811	0.9347	0.8766	0.8956	0.16843	0.002
D	0.6272	0.9455	0.8823	0.9009	0.11181	0.0025
Spz	0.6633	0.9418	0.8837	0.90488	0.1571	0.003333
