# Supplementary material for: Transient reduction of DNA methylation at the onset of meiosis in male mice
Source: Epigenetics Chromatin. 2018 Apr 4;11:15. doi: 10.1186/s13072-018-0186-0 (PMC5883305; doi:10.1186/s13072-018-0186-0)
Supplement: Supplementary file 14 — Additional file 14: Table S7. Characteristics of pairwise comparisons for large DMR block analysis. [file 13072_2018_186_MOESM14_ESM.xlsx]

## Sheet: Sheet1
Supplemental Table S7: Characteristics of pairwise comparisons for large DMR block analysis
	CpG coverage	# CpGs covered	% Total CpGs evaluated
Spg vs PL comparison	(median)	(in common)	(# CpGs in common/total # CpGs)
Spg1	3	16825193	77.4535
Spg2	4
PL1	3
PL2	5
PL vs L comparison
PL1	3	16774643	77.2208
PL2	5
L1	5
L2	3
L vs Z comparison
L1	5	17641230	81.2101
L2	3
Z1	5
Z2	4
Z vs P comparison
Z1	5	17343570	79.8398
Z2	5
P1	3
P2	4
P vs D comparison
P1	3	16433535	75.6505
P2	4
D1	7
D2	5
* Percent total CpGs is based on 21,722,957 CpGs in mm9 genome
