# Supplementary material for: Transient reduction of DNA methylation at the onset of meiosis in male mice
Source: Epigenetics Chromatin. 2018 Apr 4;11:15. doi: 10.1186/s13072-018-0186-0 (PMC5883305; doi:10.1186/s13072-018-0186-0)
Supplement: Supplementary file 15 — Additional file 15: Table S8. (A) Features of large differentially methylated blocks in germ cells. (B) Mean percentage (%) of genomic feature quantitation (covered by remethylating DMRs). [file 13072_2018_186_MOESM15_ESM.xlsx]

## Sheet: Sheet1
Supplemental Table S8: Features of large Differentially Methylated Blocks in germ cells
A	DMRs	CpG loci	Genomic Size	Genomic Size	CpG loci	DMR Size	Group 1	Group 2	meanDiff	genome length implicated in DMR blocks**
FEATURE	total #	(total #)	(bp)	(Mb)	(Median #)	(Median, bp)	(Median)	(Median)	(%)	(%)	% CpGs implicated in Blocks	% unchanged CpGs
Spg vs PL comparison	N/A	16825193
All Filtered DMR Blocks	19019	9432366	1374153075	1374.15	257	35223	0.8708	0.7284	0.1342	50.5768	56.061	43.939
Hypomethylated Filtered blocks (HypoMe Spg, HyperMe PL)	68	5834	600765	0.600765	90	6980	0.3906	0.5338	-0.13429	0.0221116	0.0346742
Hypermethylated Filtered blocks (HypoMe PL, HyperMe Spg)	18951	9426532	1373552310	1373.55	258	35440	0.8712	0.7287	0.13429	50.5546	56.0263
PL vs L comparison	N/A	16774643
All Filtered DMR Blocks	22631	6927448	1006832979	1006.83	203	26694	0.7349	0.8105	-0.08777	37.0573	41.2971	58.7029
Hypomethylated Filtered blocks (HypoMe PL, HyperMe L)	19406	6222514	795569858	795.57	214	25309	0.7123	0.8043	-0.09074	29.2816	37.0948
Hypermethylated Filtered blocks (HypoMe L, HyperMe PL)	3225	704934	211263121	211.263	133	39623	0.792	0.6993	0.09102	7.7757	4.20238
L vs Z	N/A	17641230
All Filtered DMR Blocks	15873	522842	447687068	447.687	130	18711	0.7386	0.8099	-0.06855	16.4775	2.96375	97.0362
Hypomethylated Filtered blocks (HypoMe L, HyperMe Z)	15605	496296	445450320	445.45	131	19037	0.7403	0.8118	-0.06878	16.3951	2.81327
Hypermethylated Filtered blocks (HypoMe Z, HyperMe L)	268	26546	2236748	2.23675	94.5	7644	0.6048	0.5206	0.07834	0.0823252	0.150477
Z vs P comparison	N/A	17343570
All Filtered DMR Blocks	25957	9976576	1598119443	1598.12	219	27689	0.8103	0.8785	-0.06567	58.82	57.5232	42.4768
Hypomethylated Filtered blocks (HypoMe Z, HyperMe P)	25610	9942086	1595311046	1595.31	222	28233	0.8115	0.8798	-0.06591	58.7166	57.3243
Hypermethylated Filtered blocks (HypoMe P, HyperMe Z)	347	34490	2808397	2.8084	98	7318	0.6133	0.5372	0.07328	0.103365	0.198863
P vs D comparison	N/A	16433535
All Filtered DMR Blocks	13955	1537911	190147548	190.148	103	11441	0.7209	0.64751	0.06851	6.99853	9.35837	90.6416
Hypomethylated Filtered blocks (HypoMe P, HyperMe D)	3164	242981	34990385	34.9904	67	9148	0.8161	0.8773	-0.05422	1.28785	1.47857
Hypermethylated Filtered blocks (HypoMe D, HyperMe P)	10791	1294930	155157163	155.157	113	12109	0.6891	0.58794	0.0819	5.71068	7.8798
B	Mean percentage (%) of genomic feature quantitation (covered by remethylating DMRs)
Genomic Feature	HypoMe in PL	HypoMe in L	HypoMe in Z	HypoMe in P
Exons	39.8142	11.5413	38.9727	1.30709
Introns	41.28	11.4109	38.7845	1.34098
CDS	34.7584	12.4641	38.9612	1.44244
Repeats	32.1672	16.1643	57.3178	1.4924
**Based on NCB IBuild 37/mm9 July 2007 mouse genome assembly, the genome length is 2,716,965,481
