# Supplementary material for: Transient reduction of DNA methylation at the onset of meiosis in male mice
Source: Epigenetics Chromatin. 2018 Apr 4;11:15. doi: 10.1186/s13072-018-0186-0 (PMC5883305; doi:10.1186/s13072-018-0186-0)
Supplement: Supplementary file 20 — Additional file 20: Table S9. Hairpin-bisulfite sequencing of L1, alignment results summary. [file 13072_2018_186_MOESM20_ESM.xlsx]

## Sheet: Sheet1
Supplemental Table S9. Hairpin Bisulfite Sequencing of L1, alignment results summary
Sample ID	Sample Name	# uniquely-aligned reads 1	# uniquely-aligned reads 2
HBSB20L1	Spg	778576	830978
HBSB3L1	PL	924703	1012556
HBSB6L1	L	1577408	1711138
HBSB5L1	Z	1098662	1201577
HBSB8L1	P	1246821	1351502
HBSB21L1	Spz	903697	965806
